# Supplementary material for: Characterization and application of a novel Campylobacter phage CC_R7 as a biocontrol agent in chicken meat
Source: Curr Res Food Sci. 2025 Aug 20;11:101182. doi: 10.1016/j.crfs.2025.101182 (PMC12398825; doi:10.1016/j.crfs.2025.101182)
Supplement: Multimedia component 2 [file mmc2.xlsx]

## Sheet: Sheet1
ORF	Protein_id	strand	start	end	product size	start codon	predicted function	best hit	Query Coverage (%)	Identity (%)	Acc. Number
1	XLL17397	+	48	1847	1800	ATG	terminase, large subunit	terminase family [ campylobacter jejuni]	99	95.66	WP_161564825.1
2	XLL17398	+	1863	2603	741	ATG	hypothetical protein	hypothetical protein [ campylobacter coli]	99	97.15	EKN8003661.1
3	XLL17399	-	2626	3057	432	ATG	hypothetical protein	hypothetical protein [ campylobacter coli]	99	90.19	EAJ2432412.1
4	XLL17400	+	3171	3359	189	ATG	hypothetical protein	hypothetical protein [ campylobacter coli]	98	100	YP_009590804.1
5	XLL17401	-	3556	4770	1215	ATG	transposase	Transposase [campylobacter phage cp10]	99	88.61	YP_00169086.1
6	XLL17402	+	5034	6545	1512	ATG	DNA topoisomerase II	putative DNA topoisomerase large subunit [Campylobacter phage vB_CjeM_WX1]	100	97.82	UZV40465.1
7	XLL17403	+	6545	7081	517	ATG	thymidylate kinase	N/A	N/A	N/A	2V54_B
8	XLL17404	+	7090	7548	459	ATG	dUTPase	N/A	N/A	N/A	4GV8_C
9	XLL17405	+	7568	7810	243	ATG	hypothetical protein	hypothetical protein [ campylobacter jejuni]	99	93.77	UZV40469.1
10	XLL17406	+	7823	8896	1074	GTG	DNA primase	N/A	N/A	N/A	cl26791
11	XLL17407	+	8955	9869	915	ATG	clamp loader large subunit	N/A	N/A	N/A	8UH7_C
12	XLL17408	+	9879	10937	1059	ATG	putative RNaseH	N/A	N/A	N/A	cl33687
13	XLL17409	+	10996	11544	549	ATG	hypothetical protein	hypothetical protein [Campylobacter coli]	99	96.7	EBF5808814.1
14	XLL17410	+	11588	12220	633	GTG	minor tail protein	minor tail protein [Campylobacter phage vB_CjeM_WX1]	99	96.19	UZV40474.1
15	XLL17411	+	12288	12965	678	ATG	hypothetical protein	Hypothetical protein [ Campylobacter jejuni]	99	99.56	EAI5067748.1
16	XLL17412	+	12980	13687	708	ATG	hypothetical protein	hypothetical protein [ campylobacter coli]	99	97.02	EKN8003674.1
17	XLL17413	+	13845	14639	795	ATG	7-carboxy-7-deazaguanine synthase QueE	7-carboxy-7-deazaguanine synthase [Campylobacter phage vB_CjeM_WX1]	99	99.24	UZV40478.1
18	XLL17414	+	14639	14899	261	ATG	hypothetical protein	hypothetical protein [ campylobacter coli]	98	94.19	EAK6855413.1
19	XLL17415	+	14909	15682	774	ATG	UDP-glucose dehydrogenase	Hypothetical protein FDG52_S4gp48 [campylobacter_phage_Vb_CcoM-IBB_35]	99	92.16	YP_00950789.1
20	XLL17416	+	15707	16120	414	ATG	hypothetical protein	hypothetical protein [ campylobacter coli]	99	96.35	HEF9977442.1
21	XLL17417	+	16120	17058	939	ATG	hypothetical protein	hypothetical protein APL46_gp021 [Campylobacter phage CPt10]	99	97.76	YP_009168958.1
22	XLL17418	+	17036	17266	231	ATG	hypothetical protein	hypothetical protein [ campylobacter coli]	98	92.11	EAJ2917368.1
23	XLL17419	+	17268	18371	1104	ATG	radical SAM domain-containing protein	radical SAM protein [Campylobacter coli]	99	99.73	HEH4511534.1
24	XLL17420	+	18604	18942	339	ATG	clamp loader small subunit	hypothetical protein [ campylobacter coli]	99	98.21	EAJ2917376.1
25	XLL17421	-	18977	19582	606	ATG	baseplate protein	Gp105, bacteriophage baseplate protein	N/A	N/A	6HHK_B
26	XLL17422	+	19647	21125	1479	ATG	hypothetical protein	hypothetical protein [ campylobacter coli]	97	97.79	EAJ4655367.1
27	XLL17423	+	21586	22059	474	TTG	transposase	transposase [Campylobacter phage CP21]	88	86.43	YP_007005275.1
28	XLL17424	+	22102	23979	1878	ATG	glycoside hydrolase	N/A	N/A	N/A	cl4963.1
29	XLL17425	+	24112	24636	525	ATG	recombination endonuclease VII	recombination endonuclease VII [ bacteriophage T4]	N/A	N/A	1E7L_A
30	XLL17426	+	24659	26374	1716	GTG	portal protein	portal protein [Campylobacter phage CP220]	99	97.9	YP_009169164.1
31	XLL17427	+	26449	27171	723	ATG	hypothetical protein	hypothetical protein vBCjeMWX1_0067 [Campylobacter phage vB_CjeM_WX1]	99	82.92	UZV40492.1
32	XLL17428	+	27225	28514	1290	ATG	DNA ligase	DNA ligase [ Enterobacteria phage T4]	N/A	N/A	6DT1.E
33	XLL17429	+	28548	29048	501	ATG	hypothetical protein	hypothetical protein [ campylobacter coli]	99	91.02	EKN8003692.1
34	XLL17430	-	29037	30587	1551	GTG	tail sheath protein	gp18 tail sheath protein [Campylobacter phage vB_CcoM-IBB_35]	99	97.29	YP_009590772.1
35	XLL17431	-	30700	31902	1203	ATG	hypothetical protein	hypothetical protein [ campylobacter coli]	99	99	EBF5808833.1
36	XLL17432	-	31967	32329	363	ATG	baseplate wedge subunit	Phage baseplate assembly protein W [Mobilome: prophages, transposons]	N/A	N/A	COG3628
37	XLL17433	-	32382	32804	423	ATG	hypothetical protein	Hypothetical protein FDG52_S4gp10 [campylobacter_phage_Vb_CcoM-IBB_35]	97	94.16	YP_009590766.1
38	XLL17434	-	32850	32999	150	GTG	hypothetical protein	hypothetical protein F379_088 [Campylobacter phage F379]	98	79.59	QOI69374.1
39	XLL17435	-	33167	33496	330	ATG	hypothetical protein	hypothetical protein [ campylobacter coli]	99	92.66	EKN8003697.1
40	XLL17436	-	33555	33767	213	ATG	hypothetical protein	hypothetical protein [ campylobacter coli]	98	94.29	EBF5808836.1
41	XLL17437	-	33776	33928	153	ATG	hypothetical protein	hypothetical protein [ campylobacter coli]	98	98	EKN8003698.1
42	XLL17438	+	34414	38049	3636	ATG	baseplate wedge protein	baseplate wedge protein gp6 [ Enterobacteria phage T4]	N/A	N/A	5HX2_D
43	XLL17439	+	38134	38808	675	ATG	hypothetical protein	hypothetical protein APL41_gp042 [Campylobacter phage CP220]	99	97.77	YP_009169176.1
44	XLL17440	+	38819	39484	666	TTG	hypothetical protein	hypothetical protein APL41_gp04 [Campylobacter phage CP220]	99	98.19	YP_009169177.1
45	XLL17441	+	39542	43702	4161	GTG	hypothetical protein	hypothetical protein [ campylobacter coli]	99	96.1	EKN8003702.1
46	XLL17442	+	43718	44476	759	ATG	putative tail tube protein	putative tail tube protein (T4 gp19-like) [Campylobacter phage vB_CcoM-IBB_35]	99	98.02	YP_009590757.1
47	XLL17443	-	44939	45364	426	ATG	putative head completion protein	putative head completion protein [ Campylobacter phage CP21]	99	98.58	YP_007005257.1
48	XLL17444	+	46198	46857	660	ATG	hypothetical protein	hypothetical protein [ campylobacter coli]	99	98.63	EAJ2432225.1
49	XLL17445	+	46962	47729	768	ATG	DNA binding protein	N/A	N/A	N/A	cl14345
50	XLL17446	+	47726	47980	255	ATG	hypothetical protein	Hypothetical protein [ Campylobacter jejuni]	98	98.81	WP_01605949.1
51	XLL17447	+	48152	48889	738	ATG	hypothetical protein	hypothetical protein [ campylobacter coli]	99	95.93	EAI0948040.1
52	XLL17448	+	48960	50294	1335	ATG	putative major capsid protein	gp23 major capsid protein [campylobacter_phage_Vb_CcoM-IBB_35]	99	95.72	YP_009168470.1
53	XLL17449	+	50514	52253	1740	GTG	tail sheath protein	N/A	N/A	N/A	cl33682
54	XLL17450	+	52267	53604	1338	ATG	tail sheath protein	TPA: phage tail sheath subtilisin-like domain-containing protein [Campylobacter coli]	99	97.75	HEF9977411.1
55	XLL17451	+	53698	53811	114	ATG	hypothetical protein	hypothetical protein [ campylobacter coli]	81	96.77	EBF5808971.1
56	XLL17452	+	54204	54629	426	ATG	tail sheath protein	N/A	N/A	N/A	cl33682
57	XLL17453	+	54731	56119	1389	ATG	hypothetical protein	Hypothetical protein [ Campylobacter jejuni]	99	91.99	WP_126208007.1
58	XLL17454	+	56131	57348	1218	TTG	hypothetical protein	hypothetical protein [ campylobacter coli]	96	93.38	EAJ4655460.1
59	XLL17455	+	58539	59129	591	ATG	major tail protein	tail protein [Campylobacter phage vB_CcoM-IBB_35]	99	100	YP_009168478.1
60	XLL17456	+	59177	59677	501	ATG	putative DNA end protector protein	N/A	N/A	N/A	cl4353
61	XLL17457	+	59937	61388	1452	ATG	PhoH-like phosphate starvation-inducible	TPA: PhoH family protein [Campylobacter coli]	99	96.89	HEF9977401.1
62	XLL17458	+	61982	62476	495	ATG	hypothetical protein	hypothetical protein [ campylobacter coli]	99	89.02	HEG0266513.1
63	XLL17459	+	62828	62986	159	ATG	hypothetical protein	hypothetical protein vBCjeMWX1_0100 [Campylobacter phage vB_CjeM_WX1]	83	90.91	UZV40525.1
64	XLL17460	+	63037	63528	492	ATG	hypothetical protein	hypothetical protein [ campylobacter coli]	99	90.8	HEG0266511.1
65	XLL17461	+	64324	64494	171	ATG	hypothetical protein	hypothetical protein [ campylobacter coli]	98	92.86	HEF9977397.1
66	XLL17462	+	64661	65149	489	TTG	hypothetical protein	hypothetical protein APL46_gp072[Campylobacter phage CPt10]	99	89.02	YP_009169008.1
67	XLL17463	-	65220	66464	1245	ATG	transposase	transposase [Mobilome: prophage, transposon]	N/A	N/A	COG0675
68	XLL17464	-	66490	66612	123	ATG	transposase	transposase [Campylobacter phage vB_CcoM-IBB_35]	97	95	YP_009590769.1
69	XLL17465	+	66719	67711	993	ATG	hypothetical protein	hypothetical protein [ campylobacter coli]	99	98.79	EAL4082618.1
70	XLL17466	+	67722	68327	606	ATG	6-pyruvoyl tetrahydropterin synthase	N/A	N/A	N/A	cl46619
71	XLL17467	+	68530	69108	579	ATG	hypothetical protein	hypothetical protein [ campylobacter coli]	99	96.35	EKN8003832.1
72	XLL17468	+	69154	70038	885	ATG	baseplate hub subunit and tail lysozyme	N/A	N/A	N/A	cl33691
73	XLL17469	+	70091	70540	450	ATG	hypothetical protein	Hypothetical protein [ Campylobacter jejuni]	99	82	EAI5067681.1
74	XLL17470	+	70540	70833	294	ATG	PAAR motif of membrane proteins	PAAR domain-containing protein [ Campylobacter Coli]	98	98.97	HEG0266500.1
75	XLL17471	+	70857	71729	873	ATG	hypothetical protein	Hypothetical protein FDG52_S1gp39 [campylobacter_phage_Vb_CcoM-IBB_35]	97	89.58	YP_009168502.1
76	XLL17472	+	71748	72071	324	ATG	hypothetical protein	hypothetical protein vBCjeMWX1_0119 [Campylobacter phage vB_CjeM_WX1]	98	93.4	UZV40544.1
77	XLL17473	+	72281	73204	924	TTG	radical SAM domain-containing protein	TAP radical SAM doamin-containing protein [ Campylobacter Coli]	99	98.37	HEG0266496.1
78	XLL17474	+	73206	73787	582	ATG	hypothetical protein	hypothetical protein [Campylobacter phage CJLB-12]	99	99.48	QXO06183.1
79	XLL17475	+	73797	74768	972	TTG	glycine amidinotransferase	glycine amidinotransferase [ Campylobacter phage CPt10]	99	98.14	YP_009169024.1
80	XLL17476	+	74801	75442	642	GTG	hypothetical protein	Hypothetical protein [ Campylobacter jejuni]	99	96.71	EAI5067691.1
81	XLL17477	+	75439	75759	321	ATG	hypothetical protein	hypothetical protein FDG52_s1gp46 [Campylobacter phage vB_CcoM-IBB_35]	45	89.8	YP_009168509.1
82	XLL17478	+	75827	76282	456	ATG	hypothetical protein	hypothetical protein FDG52_s1gp49 [Campylobacter phage vB_CcoM-IBB_35]	99	85.43	YP_009168512.1
83	XLL17479	+	76646	77209	564	TTG	hypothetical protein	hypothetical protein APL46_gp097 [Campylobacter phage CPt10]	99	97.33	YP_009169033.1
84	XLL17480	+	77339	77635	297	ATG	hypothetical protein	hypothetical protein [ campylobacter coli]	98	94.9	EAJ2432188.1
85	XLL17481	+	77953	78093	141	GTG	hypothetical protein	hypothetical protein F379_088 [Campylobacter phage F379]	89	78.57	QOI69374.1
86	XLL17482	+	78136	78585	450	ATG	hypothetical protein	hypothetical protein [Campylobacter phage CJLB-14]	99	95.3	QXO06420.1
87	XLL17483	+	78600	78833	234	ATG	hypothetical protein	hypothetical protein [ campylobacter coli]	98	98.7	EFS5446066.1
88	XLL17484	+	78833	79510	678	ATG	hypothetical protein	hypothetical protein [ campylobacter coli]	99	98.22	EAJ2917280.1
89	XLL17485	+	79612	80571	960	ATG	radical SAM domain-containing protein	radical SAM protein [Campylobacter coli]	99	97.81	EAJ2917279.1
90	XLL17486	+	80615	81787	1173	ATG	hypothetical protein	hypothetical protein [ campylobacter coli]	99	99.74	EAL4082440.1
91	XLL17487	+	81882	84353	2472	ATG	hypothetical protein	hypothetical protein FDG52_s1gp58 [Campylobacter phage vB_CcoM-IBB_35]	99	95.38	YP_009168521.1
92	XLL17488	+	84550	84975	426	ATG	hypothetical protein	hypothetical protein FDG52_s1gp59 [Campylobacter phage vB_CcoM-IBB_35]	99	97.16	YP_009168522.1
93	XLL17489	+	85045	86559	1515	ATG	minor tail protein	tail fiber protein [Campylobacter phage vB_CcoM-IBB_35]	99	95.44	YP_009168523.1
94	XLL17490	+	86589	86813	225	ATG	hypotjetical protein	hypothetical protein FDG52_s1gp61 [Campylobacter phage vB_CcoM-IBB_35]	98	97.34	YP_009168524.1
95	XLL17491	-	86914	88668	1755	ATG	hypothetical protein	hypothetical protein [ campylobacter coli]	99	94	HEF9977361.1
96	XLL17492	+	88754	89350	597	ATG	hypothetical protein	hypothetical protein [ campylobacter coli]	98	95.92	EKN8003868.1
97	XLL17493	+	89387	90151	765	ATG	hypothetical protein	hypothetical protein [ campylobacter coli]	99	94.55	EAI948094.1
98	XLL17494	-	90427	91641	1215	ATG	transposase	Transposase [Campylobacter phage CPt10]	99	89.6	YP_009169086.1
99	XLL17495	+	91892	92053	162	ATG	hypothetical protein	hypothetical protein [ campylobacter coli]	98	92.45	ELH4668424.1
100	XLL17496	+	92093	94168	2076	ATG	hypothetical protein	hypothetical protein FDG52_s1gp66 [Campylobacter phage vB_CcoM-IBB_35]	99	92.06	YP_009168529.1
101	XLL17497	-	94165	94935	771	ATG	hypothetical protein	hypothetical protein [ campylobacter coli]	99	94.53	EBF_5809029.1
102	XLL17498	-	95844	96122	279	ATG	hypothetical protein	hypothetical protein [ campylobacter coli]	98	98.91	EAJ2917432.1
103	XLL17499	-	96122	96835	714	ATG	hypothetical protein	hypothetical protein [ campylobacter coli]	99	92.47	HEG0267075.1
104	XLL17500	-	96832	97110	279	ATG	hypothetical protein	hypothetical protein [ campylobacter coli]	98	100	EAL2698839.1
105	XLL17501	-	97120	97482	363	ATG	hypothetical protein	hypothetical protein [ campylobacter coli]	99	100	EKN8003928.1
106	XLL17502	+	97769	98017	249	TTG	hypothetical protein	N/A	N/A	N/A	N/A
107	XLL17503	-	98605	99849	1245	ATG	transposase	putative transposase [Campylobacter phage vB_CjeM_WX1]	99	94.69	UZV40541.1
108	XLL17504	-	99890	100291	402	TTG	transposase	TPA: IS607 family transposase [Campylobacter coli]	99	93.98	HEF9977717.1
109	XLL17505	-	100347	101669	1323	ATG	transposase	transposase [Campylobacter phage CPt10]	91	85.64	YP_009169086.1
110	XLL17506	-	101874	102071	198	ATG	transposase	TPA: IS607 family transposase [Campylobacter coli]	86	87.72	HEF9977717.1
111	XLL17507	+	102187	102429	243	ATG	hypothetical protein	N/A	N/A	N/A	N/A
112	XLL17508	+	102432	102713	282	ATG	hypothetical protein	hypothetical protein [Campylobacter upsaliensis]	85.5	57.89	EAH5676765.1
113	XLL17509	+	102746	103390	645	TTG	7-cyano-7-deazaguanine synthase	TPA: 7-cyano-7-deazaguanine synthase [Campylobacter coli]	99	97.66	HEG0266730.1
114	XLL17510	+	103384	104124	741	ATG	hypothetical protein	hypothetical protein [ campylobacter coli]	99	93.47	EBF5808895.1
115	XLL17511	+	104185	104727	543	ATG	thymidylate kinase	N/A	N/A	N/A	2V54_B
116	XLL17512	+	104741	107848	3108	ATG	DNA polymerase	DNA polymerase domain-containing protein [ Campylobacter jejuni]	99	96.43	WP_126208120.1
117	XLL17513	+	107848	108111	264	ATG	hypothetical protein	hypothetical protein [ campylobacter coli]	98	96.55	EAJ3379122.1
118	XLL17514	+	108111	108890	780	ATG	hypothetical protein	hypothetical protein F379_021 [Campylobacter phage F379]	99	96.14	QOI69307.1
119	XLL17515	+	108955	109554	600	ATG	hypothetical protein	hypothetical protein [ campylobacter coli]	99	92.96	EKN803761.1
120	XLL17516	+	109554	110261	708	ATG	putative neck protein	13 super family, neck protein	N/A	N/A	cl14347
121	XLL17517	+	110320	110640	321	ATG	hypothetical protein	Hypothetical protein [ Campylobacter jejuni]	99	99.06	WP_016059647.1
122	XLL17518	+	110630	111304	675	ATG	transglycosylase SLT domain-containing protein	transglycosylase SLT domain-containing protein [ Campylobacter phage CP220]	99	91.07	YP_009169254.1
123	XLL17519	+	111530	111838	309	ATG	hypothetical protein	hypothetical protein [ campylobacter coli]	99	99.02	EAL4082421.1
124	XLL17520	+	111835	112527	693	ATG	DNA polymerase processivity factor	DNA polymerase processivity factor [ Campylobacter phage CPt10]	99	99.13	YP_009169063.1
125	XLL17521	+	112552	112983	432	ATG	hypothetical protein	hypothetical protein [ campylobacter coli]	99	100	EAJ465624.1
126	XLL17522	+	112993	113772	780	ATG	GTP cyclohydrolase I	GTP cyclohydrolase [Campylobacter phage CP220]	99	97.68	YP_009169258.1
127	XLL17523	+	114414	115751	1380	TTG	DNA helicase	putative ATP-dependent primase-helicase [Campylobacter phage vB_CjeM_WX1]	99	99.55	UZV40615.1
	tRNA	+	116199	116277	79	N/A	tRNA-Ile(gat)	N/A	N/A	N/A	N/A
	tRNA	+	116288	116373	86	N/A	tRNA-Tyr(gta)	N/A	N/A	N/A	N/A
128	XLL17524	+	116500	116922	423	ATG	hypothetical protein	hypothetical protein [ campylobacter coli]	99	97.86	HEH4511667.1
129	XLL17525	-	117037	117690	654	ATG	DUF4376 domain-containing protein	DUF4376 domain-containing protein [Campylobacter coli]	99	94.47	HEG266715.1
130	XLL17526	-	117700	119190	1491	ATG	hypothetical protein	hypothetical protein [ campylobacter coli]	99	85	HEG0266714.1
131	XLL17527	-	119200	119463	264	ATG	hypothetical protein	hypothetical protein [ campylobacter coli]	98	98.85	EBF5808908.1
132	XLL17528	-	119485	120174	690	ATG	major tail protein	N/A	N/A	N/A	51V5_FI
133	XLL17529	+	120286	120732	447	ATG	hypothetical protein	hypothetical protein FDG52_s5gp08 [Campylobacter phage vB_CcoM-IBB_35]	98	97.28	YP_009590825.1
134	XLL17530	+	120761	121390	630	ATG	hypothetical protein	hypothetical protein [ campylobacter coli]	99	88.52	EBF5808910.1
135	XLL17531	+	121518	122006	489	ATG	hypothetical protein	hypothetical protein [ campylobacter coli]	99	100	EAI0948107.1
136	XLL17532	+	122067	122519	453	ATG	hypothetical protein	hypothetical protein [ campylobacter coli]	98	97.32	HEG0266708.1
137	XLL17533	+	123043	123465	423	TTG	hypothetical protein	hypothetical protein [ campylobacter coli]	99	98.57	EAJ2432534.1
138	XLL17534	+	123546	123662	117	ATG	hypothetical protein	N/A	N/A	N/A	n
139	XLL17535	+	123659	125263	1605	TTG	ribonucleoside-diphosphate reductase	N/A	N/A	N/A	cl33688
140	XLL17536	+	125245	125586	342	ATG	hypothetical protein	hypothetical protein [ campylobacter coli]	99	95.58	EAL4082468.1
141	XLL17537	+	125573	126226	654	ATG	hypothetical protein	hypothetical protein [ campylobacter coli]	99	97.7	EAL4082469.1
142	XLL17538	+	126246	127727	1482	ATG	ribonucleoside-diphosphate reductase 1 subunit 1 ALPHA	ribonucleoside-diphosphate reductase 1 subunit 1 ALPHA [ Campylobacter phage CP20]	99	97.16	QAU04879.1
143	XLL17539	+	127841	128518	678	ATG	hypothetical protein	hypothetical protein APL46_gp189 [Campylobacter phage CPt10]	99	92	YP_009169076.1
144	XLL17540	+	128557	129387	831	ATG	hypothetical protein	hypothetical protein [ campylobacter coli]	99	96.38	EAJ4656299.1
145	XLL17541	+	129421	130341	921	ATG	radical SAM domain-containing protein	radical SAM protein [Campylobacter coli]	99	97.06	EKN8003782.1
146	XLL17542	+	130397	130936	540	ATG	hypothetical protein	hypothetical protein vBCjeMWX1_0169 [Campylobacter phage vB_CjeM_WX1]	99	93.85	UZV40594.1
147	XLL17543	+	130957	131205	249	ATG	hypothetical protein	hypothetical protein [ campylobacter coli]	98	95.12	EAJ2432546.1
148	XLL17544	+	131242	131538	297	ATG	hypothetical protein	hypothetical protein [ campylobacter coli]	98	95.92	EDO9117330.1
149	XLL17545	-	131650	132564	915	ATG	hypothetical protein	hypothetical protein [ campylobacter coli]	99	99.01	EAJ4656303.1
150	XLL17546	+	132688	132801	114	ATG	hypothetical protein	hypothetical protein FDG52_s3gp18 [Campylobacter phage vB_CcoM-IBB_35]	97	97.3	YP_009590752.1
151	XLL17547	+	132803	133267	465	ATG	hypothetical protein	hypothetical protein FDG52_s3gp17 [Campylobacter phage vB_CcoM-IBB_35]	99	95.45	YP_009590751.1
152	XLL17548	+	133285	133533	249	ATG	hypothetical protein	hypothetical protein [ campylobacter coli]	98	92.68	EAK3475395.1
153	XLL17549	+	133548	134240	693	ATG	PD-(D/E)XK nuclease family protein	TPA: PD-(D/E)XK nuclease family protein [Campylobacter coli]	99	96.96	HEG0266693.1
154	XLL17550	+	134234	135652	1419	ATG	Helicase family protein	TPA: DEAD/DEAH box helicase family protein [Campylobacter coli]	99	98.94	HEF9977798.1
155	XLL17551	+	136074	136502	429	ATG	hypothetical protein	hypothetical protein [ campylobacter coli]	99	100	EAI0948140.1
156	XLL17552	+	136513	137268	756	ATG	hypothetical protein	hypothetical protein FDG52_s3gp12 [Campylobacter phage vB_CcoM-IBB_35]	99	93.7	YP_009590746.1
157	XLL17553	+	137391	138719	1329	ATG	DNA topoisomerase medium subunit	gp52 DNA topoisomerase II [Campylobacter phage vB_CcoM-IBB_35]	99	98.64	YP_009590745.1
158	XLL17554	+	138747	139643	897	ATG	ATP-dependent Clp protease proteolytic subunit	TPA: ATP-dependent Clp protease proteolytic subunit [Campylobacter coli]	99	94.3	HEF9977794.1
159	XLL17555	+	139716	141992	2277	ATG	DEAD/DEAH box helicase family protein	DEAD/DEAH box helicase family protein [ Campylobacter coli]	99	96.3	EKN8003798.1
160	XLL17556	+	142072	142497	426	ATG	hypothetical protein	hypothetical protein [ campylobacter coli]	99	96.45	EAI0948086.1
161	XLL17557	+	142532	143071	540	ATG	hypothetical protein	hypothetical protein [Campylobacter jejuni]	99	98.88	EAI5067641.1
162	XLL17558	+	143164	143478	315	ATG	transposase	mobile element protein [Campylobacter phage CJLB-14]	99	83.65	OXO06478.1
163	XLL17559	+	143616	143801	186	ATG	hypothetical protein	hypothetical protein [ campylobacter coli]	98	100	EAJ2432557.1
164	XLL17560	+	143880	144896	1017	ATG	radical SAM protein	TPA: radical SAM protein [Campylobacter coli]	99	98.8	HEH4511699.1
165	XLL17561	+	145043	145591	549	ATG	thymidine kinase	N/A	N/A	N/A	n/a
166	XLL17562	+	145877	146770	894	ATG	hypothetical protein	hypothetical protein [ campylobacter coli]	99	83.84	EAK3475132.1
167	XLL17563	+	146828	147727	900	ATG	NAD(P)-dependent oxidoreductase	NAD(P)-dependent oxidoreductase [Campylobacter coli]	99	95.32	EAJ3790056.1
168	XLL17564	+	147742	148314	573	ATG	PIG-L family deacetylase protein	TPA: PIG-L family deacetylase [Campylobacter coli]	99	96.84	HEG0266921.1
169	XLL17565	+	148341	148907	567	ATG	polysaccharide deacetylase	TPA: polysaccharide deacetylase family protein [Campylobacter coli]	96	98.35	HEG0266922.1
170	XLL17566	+	148904	149539	636	ATG	thymidylate synthase	thymidylate synthase [Campylobacter phage vB_CcoM-IBB_35]	98	97.13	YP_009590730.1
171	XLL17567	+	149554	149808	255	ATG	hypothetical protein	hypothetical protein [ campylobacter coli]	98	86.9	ELH4668145.1
172	XLL17568	+	149845	150954	1110	ATG	ribonucleoside-diphosphate reductase subunit beta	TPA: ribonucleotide-diphosphate reductase subunit beta [Campylobacter coli]	99	99.46	HEG0266925.1
173	XLL17569	-	151082	152230	1149	ATG	hypothetical protein	TPA: hypothetical protein [Campylobacter coli]	100	97.91	HEG0266784.1
174	XLL17570	-	152230	152925	696	TTG	neck protein	neck protein [Campylobacter phage vB_CjeM_WX1]	99	97.4	UZV40435.1
175	XLL17571	+	152992	158202	5211	ATG	hypothetical protein	hypothetical protein [ campylobacter coli]	99	92.86	EKN8003850.1
176	XLL17572	+	158391	158483	93	ATG	hypothetical protein	hypothetical protein F368_134 [Campylobacter phage F368]	83	84.62	QPX64925.1
177	XLL17573	+	158483	159853	1371	ATG	tail sheath protein	tail sheath [Campylobacter phage vB_CcoM-IBB_35]	99	96.27	YP_009590723.1
178	XLL17574	+	159862	160614	753	ATG	major tail protein	putative tail tube protein [Campylobacter phage CPt10]	99	99.2	YP_009169115.1
179	XLL17575	+	160774	161280	507	ATG	DNA topoisomerase II	N/A	N/A	N/A	cl36510
180	XLL17576	+	161442	162371	390	ATG	SSB protein	putative ssDNA binding protein [Campylobacter phage vB_CjeM_WX1]	99	95.22	UZV40443.1
181	XLL17577	+	162412	162684	273	ATG	co-chaperonin GroES	co-chaperonin GroES [Campylobacter phage CP21]	98	97.78	YP_007005173.1
182	XLL17578	+	162685	163317	633	ATG	hypothetical protein	hypothetical protein [ campylobacter coli]	68	91.67	EDD2124342.1
183	XLL17579	+	163479	165083	1605	ATG	hypothetical protein	hypothetical protein [ campylobacter coli]	99	97	EAJ4656422.1
184	XLL17580	+	165382	165795	414	ATG	phosphoribosyltransferase	phosphoribosyl transferase [Campylobacter phage CP220]	99	91.97	YP_009169316.1
185	XLL17581	+	165805	166146	342	ATG	hypothetical protein	hypothetical protein [ campylobacter coli]	99	94.69	WP_126208138.1
186	XLL17582	+	166670	167839	1170	ATG	radical SAM domain-containing protein	radical SAM domain-containing protein [Campylobacter phage CP220]	99	98.46	YP_009169318.1
187	XLL17583	+	167932	171447	3516	ATG	endolysin	endolysin [Campylobacter phage CP220]	99	87.71	YP_009169319.1
188	XLL17584	+	171474	172406	933	TTG	putative baseplate tube cap	baseplate tail-tube junction protein [Campylobacter coli]	99	96.13	ELH4668627.1
189	XLL17585	+	172434	172925	492	ATG	baseplate wedge protein	N/A	N/A	N/A	5HX2_F
190	XLL17586	-	173000	173239	240	TTG	hypothetical protein	hypothetical protein vBCjeMWX1_0207 [Campylobacter phage vB_CjeM_WX1]	76	83.87	UZV40632.1
191	XLL17587	-	173253	173516	264	ATG	hypothetical protein	hypothetical protein vBCjeMWX1_0207 [Campylobacter phage vB_CjeM_WX1]	96	74.16	UZV40632.1
192	XLL17588	+	174796	175299	504	ATG	putative tail tube protein	putative tail completion and tail stabilizer protein (T4 gp03-like) [Campylobacter phage CPt10]	99	98.2	YP_009169128.1
193	XLL17589	+	175309	175743	435	ATG	hypothetical protein	hypothetical protein [ campylobacter coli]	100	97.93	EKN8003654.1
194	XLL17590	+	175749	177104	1356	ATG	hypothetical protein	hypothetical protein [ campylobacter coli]	99	97.78	EBF5808799.1
195	XLL17591	+	177254	177766	513	ATG	hypothetical protein	hypothetical protein [ campylobacter coli]	99	99.41	EAI0948113.1
196	XLL17592	-	177823	178656	834	ATG	hypothetical protein	N/A	N/A	N/A	N/A
197	XLL17593	-	178643	179068	426	ATG	DNA binding protein	N/A	N/A	N/A	7BNR_B
198	XLL17594	+	179206	179520	315	ATG	putative threonine dehydratase	putative threonine dehydratase [Campylobacter phage vB_CcoM-IBB_35]	99	86.54	YP_009590811.1
199	XLL17595	+	179549	180271	723	ATG	prohead core protein protease	prohead core protein protease [Campylobacter phage CP220]	99	96.25	YP_009169327.1
200	XLL17596	+	180293	180499	207	ATG	hypothetical protein	hypothetical protein FDG52_s4gp53 [Campylobacter phage vB_CcoM-IBB_35]	98	94.12	YP_009590809.1
							Morphogenesis = Green colour
							DNA replication, modification and repair = Blue colour
							Lysis = Yellow colour
							tRNA = Orange colour
							Additional functions= Purple colour
							hypothetical protein = Grey colour
